# Supplementary material for: On the Scavenging Ability of Scutellarein against the OOH Radical in Water and Lipid-like Environments: A Theoretical Study
Source: Antioxidants (Basel). 2022 Jan 25;11(2):224. doi: 10.3390/antiox11020224 (PMC8868326; doi:10.3390/antiox11020224)
Supplement: Supplementary file 1 [file antioxidants-11-00224-s001.zip]

Archive with 1 entries (1 files):
- antioxidants-1543104-supplementary.pdf
